# Supplementary material for: A Proteomic Study of the Effect of N-acetylcysteine on the Regulation of Early Pregnancy in Goats
Source: Animals (Basel). 2022 Sep 15;12(18):2439. doi: 10.3390/ani12182439 (PMC9495164; doi:10.3390/ani12182439)
Supplement: Supplementary file 1 [file animals-12-02439-s001.zip]

Archive with 3 entries (3 files):
- Supplemental Table S3.xls
- Supplemental Table S4.xls
- Supplementary.pdf
