# Supplementary material for: A Proteomic Study of the Effect of N-acetylcysteine on the Regulation of Early Pregnancy in Goats
Source: Animals (Basel). 2022 Sep 15;12(18):2439. doi: 10.3390/ani12182439 (PMC9495164; doi:10.3390/ani12182439)
Supplement: Supplementary file 1 [file animals-12-02439-s001.zip › Supplemental Table S3.xls]

Protein	Description	Gene	A7	A8	A9	A10	A11	A12	A1	A2	A3	A4	A5	A6	FC	Pvalue	log2FC	UPDOWN
ENSCHIP00000007863.1	actinin alpha 4 [Source:HGNC SymbolAcc:HGNC:166]	ACTN4	346.3	299.5	306.7	414.6	416.3	436.8	263.8	266	349.7	336.8	293.2	301.6	1.22588482137927	0.0380745727843447	0.29382343626289	up
ENSCHIP00000019469.1	fatty acid synthase [Source:HGNC SymbolAcc:HGNC:3594]	FASN	626.4	648.8	607	708.9	739.1	744.2	760.2	951	847.3	753	880	650.5	0.841470466749277	0.0283611329488992	-0.249015456988765	down
ENSCHIP00000001308.1	tubulin alpha 4a [Source:HGNC SymbolAcc:HGNC:12407]	TUBA4A	831.9	700.4	688.9	803.4	735.4	785.6	1027.8	760.8	826.9	1028.2	947.4	881.3	0.830641035012061	0.0119021206576754	-0.267702949893176	down
ENSCHIP00000026870.1	tubulin alpha 8 [Source:HGNC SymbolAcc:HGNC:12410]	TUBA8	129.1	116.5	128.3	121	130.4	132.7	161.3	136.3	154.6	129.5	130.2	142.3	0.887380004682744	0.0220380286168231	-0.172376049583688	down
ENSCHIP00000009193.1	-	ENSCHIG00000012124.1	5144.2	5331.3	5200.7	5138.4	5001.2	5519.7	5631.9	5671	5722.1	5567.5	6137.3	7347.3	0.868570367352143	0.0358211185989407	-0.203285361072485	down
ENSCHIP00000023599.1	septin 11 [Source:HGNC SymbolAcc:HGNC:25589]	SEPT11	3082.9	3192.7	2907.6	3020.2	2595.7	3038.6	3474.4	3560.1	2963.7	3239.7	3066.2	3524.3	0.899603598878376	0.0320557925461937	-0.152638662235838	down
ENSCHIP00000005165.1	-	ENSCHIG00000009275.1	50877.8	57035.8	42622.5	39547.1	42485.9	39164.9	84418.3	62011	54581	42429.6	62759.3	56992.2	0.748184015370408	0.0371812452428831	-0.41853495122822	down
ENSCHIP00000019751.1	5-aminoimidazole-4-carboxamide ribonucleotide formyltransferase/IMP cyclohydrolase [Source:HGNC SymbolAcc:HGNC:794]	ATIC	5076.3	5285.7	5139.6	4690.3	4696.8	4415.7	6227.4	5376.6	4606.6	5146.8	6072.5	5915.5	0.878813869379285	0.0419406527134618	-0.186370456433841	down
ENSCHIP00000012986.1	-	ENSCHIG00000014562.1	4913.9	4582.4	4181.9	3654.2	4714.5	3688.3	5297.2	6889.3	5218.6	4469.6	4398.5	6044.7	0.79631411694448	0.0338019577941911	-0.328590461146341	down
ENSCHIP00000007459.1	-	ENSCHIG00000010924.1	694.3	775.4	950.7	913.7	841.9	736.2	386.4	455.7	494.9	598	665.7	580.3	1.54423137378183	0.000624527921673864	0.626888929289577	up
ENSCHIP00000009566.1	cytochrome P450 family 1 subfamily B member 1 [Source:HGNC SymbolAcc:HGNC:2597]	CYP1B1	3823.8	3527.2	3486.6	4563.7	4500.3	4576.5	4045.9	3542.9	3454.8	3441	3212.2	2834.3	1.19224493573165	0.034669132547874	0.253680654646419	up
ENSCHIP00000027783.1	transportin 1 [Source:HGNC SymbolAcc:HGNC:6401]	TNPO1	138.3	146.8	147.8	140.9	139.6	132.2	133.1	131.9	123.7	122.6	121.8	132.3	1.10478181343089	0.00198010279893009	0.143761475714187	up
ENSCHIP00000014908.1	Capra hircus argininosuccinate lyase (ASL), mRNA. [Source:RefSeq mRNAAcc:NM_001285706]	ASL	4707.5	4518.3	3936.9	5001.3	4504.8	4673.7	4556.4	3445.5	4024.5	4494.5	3809.3	3433.6	1.15059460187344	0.0364756102902346	0.202379606806465	up
ENSCHIP00000026327.1	-	ENSCHIG00000022712.1	4707.9	4969.3	4651.7	5142.3	6065.4	4682.9	5703.1	7937.3	5845.7	5459.8	8095.4	5186.2	0.79051729775685	0.0420054350693369	-0.339131063530796	down
ENSCHIP00000027303.1	calcium voltage-gated channel auxiliary subunit alpha2delta 1 [Source:HGNC SymbolAcc:HGNC:1399]	CACNA2D1	72.2	100.4	87.5	77.6	64.3	84.7	111.3	128.1	89.6	103.4	102.7	115.8	0.747733906898141	0.00427106395075843	-0.419403139610393	down
ENSCHIP00000031243.1	olfactomedin like 3 [Source:HGNC SymbolAcc:HGNC:24956]	OLFML3	4729.9	3963.8	3452.6	4510.3	3742.3	4535.1	4636.4	5141.6	4073.8	5674.5	4765.5	5790.5	0.828859495450813	0.0297692836735479	-0.270800531641854	down
ENSCHIP00000010975.1	-	ENSCHIG00000013293.1	127.5	110.2	121	127.5	112.2	140	100.2	112	114.7	110	115.6	110.1	1.11439782674313	0.031468061986925	0.15626434956476	up
ENSCHIP00000032205.1	fibromodulin [Source:HGNC SymbolAcc:HGNC:3774]	FMOD	4118	4085.4	3745.3	4116.8	4275.8	4261.3	4469.6	5238.7	4708.3	4715.7	4841	4359.4	0.86834646892107	0.00185485087218354	-0.203657304220499	down
ENSCHIP00000020180.1	ADP ribosylation factor 5 [Source:HGNC SymbolAcc:HGNC:658]	ARF5	123	139.5	140.8	147.9	128	150.8	114.1	118.5	116.4	116.6	140.1	128.4	1.13063615311265	0.0247163643716154	0.177134734321104	up
ENSCHIP00000022170.1	-	ENSCHIG00000020235.1	1859.5	1849.8	1987.1	2056.1	2064.5	1936.6	1874	1765.4	1652.4	1736.3	1744.1	1789.9	1.11280900578483	0.00210553429008197	0.15420600053965	up
ENSCHIP00000004909.1	-	ENSCHIG00000009057.1	4446.7	3996.1	3574.7	4254.8	3675	4670.7	5293.5	5805.3	4619.9	5527.3	4116.6	4103.7	0.835462884719154	0.0425704677794275	-0.259352356632002	down
ENSCHIP00000022850.1	-	ENSCHIG00000020673.1	1466.6	1579.5	1704.4	1581.5	1374.5	1309.7	1334.4	1432.1	1300	1309.1	1356.5	1325.4	1.11898231461371	0.0440875652990907	0.162187234865944	up
ENSCHIP00000020028.1	-	ENSCHIG00000018826.1	982.1	1228.4	1493.4	1233.4	977.2	1719.2	1714.7	1266.6	1684.2	1959.6	1904.9	1942.5	0.728928145142039	0.014333724399233	-0.456151488505935	down
ENSCHIP00000001577.1	-	ENSCHIG00000003240.1	4601.2	4693.7	5132.8	7279.8	4162.5	5331.4	2380.5	3261.2	2796.4	4079.6	3814.5	4582.4	1.49184780010136	0.0121505464611929	0.577100357818756	up
ENSCHIP00000001091.1	elongation factor like GTPase 1 [Source:HGNC SymbolAcc:HGNC:25789]	EFL1	1042.9	1131	1061.3	956.9	1113.4	1087	1188	1275.2	1132.3	1148.3	1281.6	1066.7	0.901355028834901	0.0213620325648594	-0.149832623195928	down
ENSCHIP00000005392.1	-	ENSCHIG00000009516.1	441.9	419	397.3	502.5	289.7	365.4	295.5	242.9	296.9	420.3	274.8	276.5	1.33698599811832	0.0254490371285987	0.418984356567367	up
ENSCHIP00000009284.1	engulfment and cell motility 2 [Source:HGNC SymbolAcc:HGNC:17233]	ELMO2	747.5	739.7	692.5	761.7	803.5	774.2	774.3	1014.9	906.8	779.2	822.3	806.2	0.885455649822678	0.0394084163182569	-0.175508046953933	down
ENSCHIP00000031916.1	-	ENSCHIG00000026095.1	177.3	268.3	264.1	281.6	199.8	165	45.3	67.3	69.4	134.1	189.4	166.3	2.01860672819291	0.00518655030797996	1.01335986730593	up
ENSCHIP00000008961.1	-	ENSCHIG00000011975.1	98.4	96.9	93.6	78.6	81.6	91.9	96.2	94.4	110.2	112.1	101.4	95.6	0.88703066076406	0.0318056753846329	-0.172944121851711	down
ENSCHIP00000022337.1	F-box and WD repeat domain containing 8 [Source:HGNC SymbolAcc:HGNC:13597]	FBXW8	610	598.6	515.1	540.7	530.8	542.3	667.4	678.1	573.3	542.3	625.2	617.2	0.901174564601053	0.04502724002324	-0.150121500401659	down
ENSCHIP00000032236.1	translocase of outer mitochondrial membrane 22 [Source:HGNC SymbolAcc:HGNC:18002]	TOMM22	1403.4	1489.6	1452.1	1273.1	1420.7	1403	2077.3	1462.6	1879.9	1438	1691.4	1531.3	0.837448539258965	0.0465895362000411	-0.255927554503517	down
ENSCHIP00000007866.1	NADH:ubiquinone oxidoreductase subunit AB1 [Source:HGNC SymbolAcc:HGNC:7694]	NDUFAB1	1702.6	1915.7	1783.7	1537.4	1638.5	1611.3	1917.2	1949.5	1890.9	1750.3	2011.8	1787.3	0.901140886176705	0.0215134752699022	-0.150175417373605	down
ENSCHIP00000031441.1	RAB GTPase activating protein 1 like [Source:HGNC SymbolAcc:HGNC:24663]	RABGAP1L	1108.3	1091.6	1153.9	1056.7	852.7	1005	670.8	836	844.6	496.4	1074	776.3	1.33419893148294	0.0155987998843456	0.415973791010451	up
ENSCHIP00000028978.1	-	ENSCHIG00000024288.1	469.3	447	499.3	434.3	423.6	468.7	571.9	562.3	485.3	505.2	504.8	674.7	0.829913443496156	0.0121715023457843	-0.268967217645363	down
ENSCHIP00000032111.1	-	ENSCHIG00000026208.1	505.1	501.2	486.6	480.8	456.1	480.3	409.1	431.1	440.3	427.6	478.9	424.3	1.11442576494466	0.00203230984461888	0.156300517797142	up
ENSCHIP00000016300.1	solute carrier family 16 member 1 [Source:HGNC SymbolAcc:HGNC:10922]	SLC16A1	449.6	517.8	436.3	583.2	537.1	460	534.5	621	569	527.5	576.7	618.1	0.865730532667982	0.0227248685295878	-0.208010053399461	down
ENSCHIP00000033510.1	tetratricopeptide repeat domain 21B [Source:HGNC SymbolAcc:HGNC:25660]	TTC21B	658.7	766.6	692.9	671.1	596.4	695.3	764.5	800.1	676.1	735.8	806.8	742.1	0.901798736023335	0.0331315204581019	-0.149122607016768	down
ENSCHIP00000017188.1	ring finger protein 170 [Source:HGNC SymbolAcc:HGNC:25358]	RNF170	432.2	378.2	400	440	457.2	452.8	522.8	498.8	487	530.9	428	509.8	0.859973801766701	0.00558507723253251	-0.217635384650491	down
ENSCHIP00000004035.1	neurocalcin delta [Source:HGNC SymbolAcc:HGNC:7655]	NCALD	453.6	495.4	487.5	483	441.3	478.3	553.6	624	577.9	528	461.4	507.7	0.872870934022013	0.0294908283203579	-0.196159747575645	down
ENSCHIP00000020730.1	NGFI-A binding protein 2 [Source:HGNC SymbolAcc:HGNC:7627]	NAB2	703.9	774	758.4	792.1	746.8	743.9	659.7	681	664.5	642.9	736	705.5	1.10502249608764	0.00317382423468603	0.144075740353097	up
ENSCHIP00000004914.1	-	ENSCHIG00000009056.1	452	490.6	433.5	506.5	484	531.6	522	577.7	453.4	587.9	550.8	630.2	0.872426249247441	0.0346054008158178	-0.196894916965782	down
ENSCHIP00000008983.1	nucleoside-triphosphatase, cancer-related [Source:HGNC SymbolAcc:HGNC:28204]	NTPCR	225.8	282.7	228.3	239	246.2	224.9	279.4	286.9	238.2	328.8	271	314.3	0.841906202723147	0.0174365801163118	-0.248268584165732	down
ENSCHIP00000015959.1	pelota mRNA surveillance and ribosome rescue factor [Source:HGNC SymbolAcc:HGNC:8829]	PELO	531.6	614.9	583.8	675.9	628.2	611.3	376.4	457.5	481.2	543	561.8	544.6	1.22978579861697	0.00857205661618293	0.298407052000015	up
ENSCHIP00000007817.1	TATA-box binding protein associated factor 5 [Source:HGNC SymbolAcc:HGNC:11539]	TAF5	450.9	447.8	398.3	394.3	385.9	422.2	504.4	443.8	425.7	509.9	451.6	433.3	0.902734135153682	0.0383020235967673	-0.147626933727545	down
ENSCHIP00000028106.1	glial fibrillary acidic protein [Source:HGNC SymbolAcc:HGNC:4235]	GFAP	192.3	229.3	196.8	202.7	210.8	202.6	196.3	485.5	214.1	326	409.2	382.6	0.613050603366937	0.0375575632429072	-0.705921930900516	down
ENSCHIP00000009666.1	mitochondrial ribosomal protein S31 [Source:HGNC SymbolAcc:HGNC:16632]	MRPS31	192.7	189	174.8	176.9	189.7	172	221.6	219.9	215.7	193.1	206.9	175.3	0.888519269776876	0.0194896174738292	-0.170525029820719	down
ENSCHIP00000017513.1	defender against cell death 1 [Source:HGNC SymbolAcc:HGNC:2664]	DAD1	165.8	163.1	153.6	165.4	186.7	181.4	220.8	185	199.3	180.2	192.2	173.5	0.882710686359687	0.0246193746379756	-0.179987431360065	down
ENSCHIP00000006448.1	spermatogenesis associated 5 [Source:HGNC SymbolAcc:HGNC:18119]	SPATA5	223.9	243.9	251.3	266.6	270.4	245.9	186.8	202.8	214.8	204.4	219.8	217.8	1.20507060333761	0.000556460292500328	0.269117674339965	up
ENSCHIP00000008828.1	ribosomal RNA processing 12 homolog [Source:HGNC SymbolAcc:HGNC:29100]	RRP12	876.1	847.8	855.4	797	810.4	796.2	853.9	961.1	843.7	886.9	963.7	974.9	0.908591955070931	0.013518391433479	-0.138295563464372	down
ENSCHIP00000019436.1	cysteinyl-tRNA synthetase 2, mitochondrial [Source:HGNC SymbolAcc:HGNC:25695]	CARS2	497.1	443.8	438.2	426.3	436.3	501.4	437.8	405	444.8	425.4	413.7	361.3	1.10253215434084	0.0419620452685757	0.140820731276325	up
ENSCHIP00000012934.1	odr-4 GPCR localization factor homolog [Source:HGNC SymbolAcc:HGNC:24299]	ODR4	143.4	173	149.1	142	160.6	165.2	187.2	154.9	179.1	166.3	168.9	172.8	0.906820831713953	0.0420231740117244	-0.141110561478262	down
ENSCHIP00000004507.1	dCTP pyrophosphatase 1 [Source:HGNC SymbolAcc:HGNC:28777]	DCTPP1	104.7	107.9	119.8	115.3	141.3	131.2	124.6	151.9	148.5	128.3	138.8	139.7	0.865833132964655	0.0274460971399214	-0.207839085456076	down
ENSCHIP00000001639.1	-	ENSCHIG00000003392.1	537.6	378.4	471.3	554.2	412.8	481	470.9	376.8	402.6	405.5	394.3	339.1	1.18671521848317	0.0480991540248748	0.246973766340184	up
ENSCHIP00000016405.1	stromal cell derived factor 2 [Source:HGNC SymbolAcc:HGNC:10675]	SDF2	678.8	502.6	664.5	635.5	594.4	471.9	474.7	464.3	554.4	520.8	477.2	475	1.19596143473571	0.028951359741202	0.258170868789702	up
ENSCHIP00000015215.1	trafficking protein particle complex 3 [Source:HGNC SymbolAcc:HGNC:19942]	TRAPPC3	650.1	665.4	783.5	713.3	696.9	644.8	555.4	632.4	594	650.8	598.9	618.7	1.13801983452961	0.00767689267852553	0.186525702572566	up
ENSCHIP00000025217.1	mitotic arrest deficient 1 like 1 [Source:HGNC SymbolAcc:HGNC:6762]	MAD1L1	228.6	238.7	235.4	190.1	206.7	211.7	259.9	263.8	232.5	223.5	256	263	0.874891572696337	0.0137045677783252	-0.192823863343655	down
ENSCHIP00000030709.1	cytochrome c oxidase assembly factor 1 homolog [Source:HGNC SymbolAcc:HGNC:21868]	COA1	429.8	412.5	314	382.5	414.6	327.9	455.7	437	470.7	469.1	455.7	381.9	0.85438747612449	0.0224503152130684	-0.227037595176402	down
ENSCHIP00000024117.1	kirre like nephrin family adhesion molecule 1 [Source:HGNC SymbolAcc:HGNC:15734]	KIRREL1	683.4	690.8	662.5	678.7	730.4	730.7	635.1	578.2	711.9	520.6	627.8	587.6	1.14074620343057	0.0136847047407783	0.189977852292437	up
ENSCHIP00000032560.1	solute carrier family 27 member 4 [Source:HGNC SymbolAcc:HGNC:10998]	SLC27A4	123.1	123.9	143.9	137.6	154.8	147	95.8	107.8	112.9	116.6	129.9	115.5	1.22372881355932	0.00450394951924403	0.291283882637967	up
ENSCHIP00000000696.1	pseudouridylate synthase 1 [Source:HGNC SymbolAcc:HGNC:15508]	PUS1	469.6	492.6	517.1	454.1	456.6	452.5	521.1	564.7	483.1	488.7	543	539.1	0.905341274644074	0.014950031825733	-0.143466366308567	down
ENSCHIP00000009514.1	signal sequence receptor subunit 3 [Source:HGNC SymbolAcc:HGNC:11325]	SSR3	228.6	263.8	311.2	347.4	353.3	299.6	215.1	233.9	256	236.7	269	240.8	1.24278332759215	0.0193544184178297	0.3135747924032	up
ENSCHIP00000020872.1	carboxylesterase 2 [Source:HGNC SymbolAcc:HGNC:1864]	CES2	542.5	514.2	540.9	458	399.7	454.7	667	502.9	537.7	566.5	530.4	594.5	0.856134157105031	0.0344121592058229	-0.224091208746026	down
ENSCHIP00000001597.1	-	ENSCHIG00000003262.1	409.5	407.5	419.6	370.5	372.5	365.1	468.5	431.2	418.1	445.1	444.2	410.2	0.895846865089978	0.0058110960239107	-0.158675953962391	down
ENSCHIP00000009730.1	integrin subunit alpha L [Source:HGNC SymbolAcc:HGNC:6148]	ITGAL	637.1	510.4	553.1	892.2	650.9	761.1	409.5	455.8	479.7	578.6	428.2	628.6	1.34371225338881	0.0298523343481137	0.426224228105891	up
ENSCHIP00000021342.1	autophagy related 5 [Source:HGNC SymbolAcc:HGNC:589]	ATG5	234.6	236.2	236.6	253.3	277.9	271.1	236.1	214.4	220.7	252.1	211.9	225.2	1.10974713319612	0.0313566118638054	0.150230981761376	up
ENSCHIP00000006507.1	GRB10 interacting GYF protein 1 [Source:HGNC SymbolAcc:HGNC:9126]	GIGYF1	67.2	60.5	59.6	63.1	58.1	62.3	66.6	69.5	68	72.4	61.3	76.8	0.894356005788712	0.0158056558082506	-0.161078872483884	down
ENSCHIP00000023352.1	-	ENSCHIG00000020963.1	489.5	495.9	474.6	460	520.1	501.4	515	590.9	513	602.4	501.1	517.9	0.907786316081844	0.0322633609600646	-0.139575353548828	down
ENSCHIP00000011842.1	StAR related lipid transfer domain containing 10 [Source:HGNC SymbolAcc:HGNC:10666]	STARD10	181.2	216.2	179.3	185.4	186	186.5	215.9	219	239.4	210.4	199.8	195.7	0.886267770660834	0.0166499782025739	-0.174185444594757	down
ENSCHIP00000015429.1	poly(ADP-ribose) polymerase family member 4 [Source:HGNC SymbolAcc:HGNC:271]	PARP4	511.2	578.2	537	555.7	579.6	577.2	693.2	662.4	572.6	601	623.7	556	0.900239963331446	0.02949316018408	-0.151618484818007	down
ENSCHIP00000005882.1	protein kinase D3 [Source:HGNC SymbolAcc:HGNC:9408]	PRKD3	102	96.4	109.1	102.8	119.7	107.1	70.1	85.7	102.7	89.4	96.2	88.7	1.19575825825826	0.0106601785075184	0.257925755034939	up
ENSCHIP00000029122.1	-	ENSCHIG00000024377.1	401.1	258.6	241.4	230.7	198.5	194.2	323.5	452.7	334.9	429.8	411	421	0.642462809220785	0.00393831834941243	-0.638315152651967	down
ENSCHIP00000001858.1	-	ENSCHIG00000003884.1	646.1	640.4	656.9	594.7	636.6	633.8	751	764.7	702.9	656.7	666.9	716.5	0.89428698898725	0.00351088118426699	-0.161190208505156	down
ENSCHIP00000021512.1	galactosidase beta 1 like [Source:HGNC SymbolAcc:HGNC:28129]	GLB1L	162	181.4	170.8	163.8	193.9	167.9	179.6	203.1	199.7	167.7	199.3	196	0.907805133577789	0.0430462846622977	-0.139545448243768	down
ENSCHIP00000016676.1	nuclear receptor subfamily 3 group C member 1 [Source:HGNC SymbolAcc:HGNC:7978]	NR3C1	474.3	480.6	437	504.9	475.6	535.1	395.9	417.1	427.2	491.3	456.7	452.9	1.10086706296619	0.0439547299186174	0.138640264380229	up
ENSCHIP00000010017.1	cartilage intermediate layer protein [Source:HGNC SymbolAcc:HGNC:1980]	CILP	171.4	168.8	159	165.5	179.2	179.2	208.6	200.3	241.4	209.3	197.5	218.6	0.801991063729717	0.000174400006350055	-0.318341933499745	down
ENSCHIP00000010564.1	lipid droplet associated hydrolase [Source:HGNC SymbolAcc:HGNC:26145]	LDAH	66.9	69.2	68.3	68.2	70.8	69	85.6	75.4	83.3	78.7	73.1	70.4	0.884030010718114	0.0125287566343406	-0.177832748371013	down
ENSCHIP00000033675.1	negative elongation factor complex member B [Source:HGNC SymbolAcc:HGNC:24324]	NELFB	172.3	175.6	187.3	163.7	165.4	161.2	175	214.5	160.3	209.2	220.6	223.3	0.852523069249314	0.0396521824213185	-0.23018922093674	down
ENSCHIP00000028510.1	angiomotin [Source:HGNC SymbolAcc:HGNC:17810]	AMOT	182.3	166.2	157.6	180.8	186.5	185.7	147.7	145.7	163.1	154.3	154.8	157.5	1.14732965009208	0.00204912334454099	0.19827996521964	up
ENSCHIP00000028775.1	general transcription factor IIIC subunit 5 [Source:HGNC SymbolAcc:HGNC:4668]	GTF3C5	190.9	189.5	227.8	236.7	193.2	206.5	235.2	218	262.9	221	227.5	282.8	0.859886693381235	0.0309255899446893	-0.217781525382479	down
ENSCHIP00000003332.1	-	ENSCHIG00000007261.1	241.8	291.5	249.5	337.6	302.3	291.9	202.2	246.4	263.2	243.3	254	238.8	1.18419780371573	0.0246035062939407	0.243910083166901	up
ENSCHIP00000004473.1	GTP binding protein overexpressed in skeletal muscle [Source:HGNC SymbolAcc:HGNC:4234]	GEM	385	385.1	284.2	340.6	322.8	321.4	373.7	383.9	509.5	387.2	371.6	386.3	0.845327916424841	0.0440978641634737	-0.2424170000846	down
ENSCHIP00000016049.1	-	ENSCHIG00000016464.1	161.9	172.8	195.8	206.6	172.3	213.5	153.1	160.3	147.2	169.5	144.9	141.3	1.22547200698461	0.00499742729097798	0.293337529618273	up
ENSCHIP00000031250.1	solute carrier family 7 member 2 [Source:HGNC SymbolAcc:HGNC:11060]	SLC7A2	460.6	348.4	399.4	431.9	370	448.7	512	431.9	469.1	554.1	432	492	0.850541316453945	0.0224975098160367	-0.233546775994076	down
ENSCHIP00000004937.1	-	ENSCHIG00000009060.1	253.8	243.3	228.4	207.8	214.3	215.2	239.7	254.9	252.9	309.7	271.6	230.8	0.873813798409849	0.037280057524833	-0.19460220730129	down
ENSCHIP00000004874.1	allograft inflammatory factor 1 like [Source:HGNC SymbolAcc:HGNC:28904]	AIF1L	335.6	419.6	485.3	562.4	422.3	389.4	379.1	249	315	366.2	331.5	303.7	1.34461301105683	0.0137822073451823	0.427191014890595	up
ENSCHIP00000014711.1	BRI3 binding protein [Source:HGNC SymbolAcc:HGNC:14251]	BRI3BP	127.8	128.9	135.7	139.2	135.6	145.1	150.7	164.8	156.2	150.7	145.8	145.2	0.889314648565798	0.00176650587888336	-0.169234145335812	down
ENSCHIP00000012341.1	mitochondrial ribosomal protein L45 [Source:HGNC SymbolAcc:HGNC:16651]	MRPL45	169.8	184.5	161.2	163.8	167	154.8	185.7	180.5	192.6	167.8	194.1	184.5	0.905808903365907	0.0119076298044033	-0.142721374909016	down
ENSCHIP00000020912.1	carbonic anhydrase 8 [Source:HGNC SymbolAcc:HGNC:1382]	CA8	440.7	484.6	518	419.8	423.4	448.8	425.1	453.1	435.1	275.5	304.8	314.6	1.23870120460103	0.0326960101456744	0.308828227327694	up
ENSCHIP00000022460.1	AXL receptor tyrosine kinase [Source:HGNC SymbolAcc:HGNC:905]	AXL	59	57.2	73.2	75.1	69.7	60.6	56.6	53.1	69	54.6	50.5	54.2	1.16804733727811	0.0456259506132611	0.224098743286851	up
ENSCHIP00000009115.1	pentatricopeptide repeat domain 3 [Source:HGNC SymbolAcc:HGNC:24717]	PTCD3	47	44.3	49.9	50.5	60.3	41.5	70	57.5	64.4	58.3	52.8	58.5	0.811894882434302	0.0108314396501642	-0.300635143841066	down
ENSCHIP00000009117.1	casein kinase 1 gamma 2 [Source:HGNC SymbolAcc:HGNC:2455]	CSNK1G2	13	11	14.7	13.4	15.7	14.8	17.5	17.6	18	18.2	14.4	16	0.812192723697148	0.00574766004071076	-0.300105992438055	down
ENSCHIP00000022361.1	FYVE, RhoGEF and PH domain containing 4 [Source:HGNC SymbolAcc:HGNC:19125]	FGD4	56.5	53.7	58.6	53.9	50.9	52.1	51.9	54.3	46.1	51.5	42.8	42	1.12855162855163	0.0280068970050751	0.174472419904705	up
ENSCHIP00000027620.1	mitochondrial ribosomal protein L43 [Source:HGNC SymbolAcc:HGNC:14517]	MRPL43	175.6	193.2	185.8	156.1	169.6	163.3	211.3	214.4	183	181.4	209.7	174.4	0.888775336399251	0.0406224553688599	-0.170109312530508	down
ENSCHIP00000030648.1	receptor accessory protein 4 [Source:HGNC SymbolAcc:HGNC:26176]	REEP4	122.9	115.7	111.1	129.3	130.5	135.1	134.9	149.4	141.7	147.8	121.9	138.8	0.892270820850809	0.0227761656662965	-0.164446433398448	down
ENSCHIP00000013144.1	-	ENSCHIG00000014680.1	480.9	447.8	343.1	424.7	405.9	470.3	445.9	616.5	473	503	546.4	511.2	0.830975452196382	0.0212640785583838	-0.267122235843169	down
ENSCHIP00000012561.1	-	ENSCHIG00000014278.1	55.7	72.6	64.6	74.5	67.6	77.4	56	53.2	56.6	49.3	66.9	62.9	1.19570890113076	0.0220190288578914	0.257866203907255	up
ENSCHIP00000000801.1	-	ENSCHIG00000000766.1	294.6	342.9	319.3	300.3	288.4	297.5	425.9	418.9	355	343.5	418.1	393.6	0.782590233545648	0.00045428936582465	-0.353670988869432	down
ENSCHIP00000019437.1	E74 like ETS transcription factor 2 [Source:HGNC SymbolAcc:HGNC:3317]	ELF2	92.7	103.4	107.8	102.7	97.5	114.1	106.5	122.9	96.4	127.3	122.5	120.3	0.888346026727978	0.0481323522793631	-0.170806353215123	down
ENSCHIP00000024541.1	OTU deubiquitinase with linear linkage specificity [Source:HGNC SymbolAcc:HGNC:25118]	OTULIN	417.5	390.8	391.5	400.1	420.7	443.1	477.8	443.2	482.6	452.5	432.9	485.9	0.887851814479801	0.0018718724218049	-0.171609188982006	down
ENSCHIP00000014557.1	solute carrier family 2 member 1 [Source:HGNC SymbolAcc:HGNC:11005]	SLC2A1	284.3	240.8	282.9	238.8	346.5	272.2	195.4	192.3	211	233.8	229.1	195.9	1.32445328031809	0.00321950557356169	0.405396953981461	up
ENSCHIP00000033847.1	LIM domain only 4 [Source:HGNC SymbolAcc:HGNC:6644]	LMO4	94.3	92.1	95.7	100.3	106.7	110.1	89.9	87.1	101.6	87.2	86.4	92.2	1.10066127847171	0.0357739531658118	0.138370556954756	up
ENSCHIP00000018760.1	-	ENSCHIG00000018067.1	105.4	95.9	104.9	106.2	108.4	93.3	150.4	122.7	143.9	96.3	107.8	161.2	0.784992969449061	0.0427780632467523	-0.349248361884876	down
ENSCHIP00000027790.1	membrane palmitoylated protein 5 [Source:HGNC SymbolAcc:HGNC:18669]	MPP5	361.7	351.9	418.1	377.5	356.7	364	342.5	340.1	319.9	319.3	348.3	325	1.11768833642424	0.00576744005257743	0.160517953673938	up
ENSCHIP00000000839.1	-	ENSCHIG00000000866.1	73.5	80.2	82.7	65	70	65.1	77.7	79.7	81.4	89.2	81.6	100.7	0.855379188712522	0.0247353621186875	-0.225363987867739	down
ENSCHIP00000022515.1	Smith-Magenis syndrome chromosome region, candidate 8 [Source:HGNC SymbolAcc:HGNC:17921]	SMCR8	54.4	52.2	59.7	59	49.2	43.9	37.8	50.1	51	43.1	40.5	48.5	1.17490774907749	0.0386049505903677	0.232547484302415	up
ENSCHIP00000007255.1	protein tyrosine phosphatase, receptor type J [Source:HGNC SymbolAcc:HGNC:9673]	PTPRJ	339.9	364.6	346.5	396.7	451.8	408.4	318.9	323.8	349.1	332.1	324.8	356.5	1.15095751047277	0.0327279496725167	0.202834574945647	up
ENSCHIP00000002977.1	-	ENSCHIG00000006752.1	29.5	26.8	25.2	23.1	27	27.1	35.5	42.8	32.5	29.6	35.3	30.4	0.770014556040757	0.00423661553087828	-0.377042376704075	down
ENSCHIP00000032895.1	target of EGR1, exonuclease [Source:HGNC SymbolAcc:HGNC:15954]	TOE1	51.6	53.3	50.2	48.2	52	59.1	60.5	64.9	58.1	61.4	55.4	55.5	0.883642495784148	0.00908897384953443	-0.178465293008553	down
ENSCHIP00000010787.1	CWF19 like 2, cell cycle control (S. pombe) [Source:HGNC SymbolAcc:HGNC:26508]	CWF19L2	180.2	189	171.9	207	177.3	170.4	196.5	226	181.9	204.4	231.5	223.1	0.867342092765553	0.0164211482534685	-0.205326968574427	down
ENSCHIP00000014582.1	angel homolog 2 [Source:HGNC SymbolAcc:HGNC:30534]	ANGEL2	269.8	298.7	251	295.3	280.9	292.8	231.7	251.4	261.1	230.8	264.4	229.3	1.14965615850752	0.00428907387387702	0.201202441526406	up
ENSCHIP00000033331.1	mitochondrial ribosomal protein S34 [Source:HGNC SymbolAcc:HGNC:16618]	MRPS34	128.9	125.4	124.9	132.5	137	116.1	166.4	147	149.6	130.5	157.6	132.9	0.865158371040724	0.0110609660817473	-0.208963846298045	down
ENSCHIP00000027131.1	CREB regulated transcription coactivator 2 [Source:HGNC SymbolAcc:HGNC:27301]	CRTC2	197.6	212	185	181.7	156.6	170.8	140.6	162.8	135	153.2	180.8	163.8	1.17891476180303	0.0239654563214474	0.237459411982177	up
ENSCHIP00000011774.1	-	ENSCHIG00000013811.1	382.5	375	383.3	397.5	465	380.6	447	470.4	449.4	410	491	452.3	0.876401602882247	0.0101190401478575	-0.190335971960238	down
ENSCHIP00000002789.1	-	ENSCHIG00000005906.1	50	54.7	54.6	49.5	49	51.4	40.6	46.4	47.4	40.8	45.3	48.3	1.15029761904762	0.00279475416440975	0.202007181146087	up
ENSCHIP00000029857.1	-	ENSCHIG00000024838.1	277.8	261.5	299.2	275.3	281.4	200.3	310.7	323.2	283.9	297.9	331.2	364.5	0.834728471277598	0.0158146461974683	-0.260621115082438	down
ENSCHIP00000019654.1	mitochondrial ribosomal protein S30 [Source:HGNC SymbolAcc:HGNC:8769]	MRPS30	186.8	180.3	181.8	161.6	186	174.9	220.5	204.2	206.8	176.8	202.6	178.1	0.901093355761144	0.0344968821058385	-0.150251513913379	down
ENSCHIP00000032833.1	heat shock protein family B (small) member 11 [Source:HGNC SymbolAcc:HGNC:25019]	HSPB11	163.4	178.2	176.5	171	160.1	160.1	202.4	187.9	157.8	203.7	190.1	190.1	0.89160777385159	0.0217761768826445	-0.165518899500728	down
ENSCHIP00000002320.1	guanylate cyclase activator 2A [Source:HGNC SymbolAcc:HGNC:4682]	GUCA2A	97.9	83.5	93.6	93.5	85.8	82.9	75.4	78.9	82.5	87.5	65.2	67.9	1.17446436379537	0.0117724147668761	0.23200293901577	up
ENSCHIP00000002887.1	ATPase phospholipid transporting 11B (putative) [Source:HGNC SymbolAcc:HGNC:13553]	ATP11B	41.6	47	37.3	42	39.3	41.7	47.9	52.7	47.8	57.7	51.8	43.5	0.825812873258129	0.00458959437801139	-0.276113186616788	down
ENSCHIP00000023457.1	PTTG1 interacting protein [Source:HGNC SymbolAcc:HGNC:13524]	PTTG1IP	291.1	266.9	335.6	388.8	388.5	352.2	298.8	271	324.2	287.6	243.8	273.4	1.19089945844125	0.0430166295492201	0.252051618969462	up
ENSCHIP00000011863.1	ADP ribosylation factor like GTPase 6 interacting protein 6 [Source:HGNC SymbolAcc:HGNC:24048]	ARL6IP6	296.6	319.1	320.5	283.7	234.1	278.1	362.5	356.2	257.6	351.6	342	389.3	0.841151903651904	0.0358543621195766	-0.249561734530734	down
ENSCHIP00000003567.1	translocase of outer mitochondrial membrane 20 [Source:HGNC SymbolAcc:HGNC:20947]	TOMM20	115.4	109.9	121.7	93.5	114.8	92.8	141.1	150.4	126.4	105.3	143.3	115.4	0.828878373193503	0.028620959637793	-0.270767673822438	down
ENSCHIP00000020552.1	DEAH-box helicase 37 [Source:HGNC SymbolAcc:HGNC:17210]	DHX37	63.1	45.7	60.6	53.3	56.5	56.9	41.9	42.9	51.2	52.6	54.4	41.4	1.18178621659634	0.0327016300615398	0.240969077688586	up
ENSCHIP00000023330.1	mitochondrial ribosomal protein S5 [Source:HGNC SymbolAcc:HGNC:14498]	MRPS5	131.2	117.8	107.5	128.2	116.9	134.1	135.8	138.3	135.1	149.7	137.8	127.6	0.892514861094262	0.0158041252372782	-0.164051903506414	down
ENSCHIP00000023761.1	ESF1 nucleolar pre-rRNA processing protein homolog [Source:HGNC SymbolAcc:HGNC:15898]	ESF1	195	195.2	210.1	179.4	173.8	176.7	188	208.7	215.8	193.1	231.7	213.9	0.90329283887468	0.0428870670778134	-0.146734323456586	down
