# Supplementary material for: A Proteomic Study of the Effect of N-acetylcysteine on the Regulation of Early Pregnancy in Goats
Source: Animals (Basel). 2022 Sep 15;12(18):2439. doi: 10.3390/ani12182439 (PMC9495164; doi:10.3390/ani12182439)
Supplement: Supplementary file 1 [file animals-12-02439-s001.zip › Supplemental Table S4.xls]

MapID	MapTitle	Pvalue	AdjustedPv	x	y	n	N	EnrichDirect	ProtID	Description
map04530	Tight junction	0.034108825	0.844278539	5	99	56	3038	Over	ENSCHIP00000007863.1 ENSCHIP00000001308.1 ENSCHIP00000026870.1 ENSCHIP00000028510.1 ENSCHIP00000027790.1	actinin alpha 4 [Source:HGNC SymbolAcc:HGNC:166],tubulin alpha 4a [Source:HGNC SymbolAcc:HGNC:12407],tubulin alpha 8 [Source:HGNC SymbolAcc:HGNC:12410],angiomotin [Source:HGNC SymbolAcc:HGNC:17810],membrane palmitoylated protein 5 [Source:HGNC SymbolAcc:HGNC:18669]
map04931	Insulin resistance	0.018694974	0.844278539	4	56	56	3038	Over	ENSCHIP00000032560.1 ENSCHIP00000014557.1 ENSCHIP00000027131.1 ENSCHIP00000002789.1	solute carrier family 27 member 4 [Source:HGNC SymbolAcc:HGNC:10998],solute carrier family 2 member 1 [Source:HGNC SymbolAcc:HGNC:11005],CREB regulated transcription coactivator 2 [Source:HGNC SymbolAcc:HGNC:27301],-
map04260	Cardiac muscle contraction	0.029614093	0.844278539	3	37	56	3038	Over	ENSCHIP00000027303.1 ENSCHIP00000001597.1 ENSCHIP00000001858.1	calcium voltage-gated channel auxiliary subunit alpha2delta 1 [Source:HGNC SymbolAcc:HGNC:1399],-,-
map04152	AMPK signaling pathway	0.1414372	0.844278539	3	71	56	3038	Over	ENSCHIP00000019469.1 ENSCHIP00000027131.1 ENSCHIP00000002789.1	fatty acid synthase [Source:HGNC SymbolAcc:HGNC:3594],CREB regulated transcription coactivator 2 [Source:HGNC SymbolAcc:HGNC:27301],-
map04210	Apoptosis	0.195831208	0.844278539	3	83	56	3038	Over	ENSCHIP00000001308.1 ENSCHIP00000026870.1 ENSCHIP00000015429.1	tubulin alpha 4a [Source:HGNC SymbolAcc:HGNC:12407],tubulin alpha 8 [Source:HGNC SymbolAcc:HGNC:12410],poly(ADP-ribose) polymerase family member 4 [Source:HGNC SymbolAcc:HGNC:271]
map00190	Oxidative phosphorylation	0.249531412	0.844278539	3	94	56	3038	Over	ENSCHIP00000007866.1 ENSCHIP00000001597.1 ENSCHIP00000001858.1	NADH:ubiquinone oxidoreductase subunit AB1 [Source:HGNC SymbolAcc:HGNC:7694],-,-
map00230	Purine metabolism	0.249531412	0.844278539	3	94	56	3038	Over	ENSCHIP00000019751.1 ENSCHIP00000008961.1 ENSCHIP00000008983.1	5-aminoimidazole-4-carboxamide ribonucleotide formyltransferase/IMP cyclohydrolase [Source:HGNC SymbolAcc:HGNC:794],-,nucleoside-triphosphatase, cancer-related [Source:HGNC SymbolAcc:HGNC:28204]
map04932	Non-alcoholic fatty liver disease (NAFLD)	0.249531412	0.844278539	3	94	56	3038	Over	ENSCHIP00000007866.1 ENSCHIP00000001597.1 ENSCHIP00000001858.1	NADH:ubiquinone oxidoreductase subunit AB1 [Source:HGNC SymbolAcc:HGNC:7694],-,-
map05166	HTLV-I infection	0.430573218	0.844278539	3	100	56	3038	Over	ENSCHIP00000009730.1 ENSCHIP00000014557.1 ENSCHIP00000027131.1	integrin subunit alpha L [Source:HGNC SymbolAcc:HGNC:6148],solute carrier family 2 member 1 [Source:HGNC SymbolAcc:HGNC:11005],CREB regulated transcription coactivator 2 [Source:HGNC SymbolAcc:HGNC:27301]
map05012	Parkinson's disease	0.437383806	0.844278539	3	103	56	3038	Over	ENSCHIP00000007866.1 ENSCHIP00000001597.1 ENSCHIP00000001858.1	NADH:ubiquinone oxidoreductase subunit AB1 [Source:HGNC SymbolAcc:HGNC:7694],-,-
map05010	Alzheimer's disease	0.478398574	0.844278539	3	118	56	3038	Over	ENSCHIP00000007866.1 ENSCHIP00000001597.1 ENSCHIP00000001858.1	NADH:ubiquinone oxidoreductase subunit AB1 [Source:HGNC SymbolAcc:HGNC:7694],-,-
map04810	Regulation of actin cytoskeleton	0.48766694	0.844278539	3	121	56	3038	Over	ENSCHIP00000007863.1 ENSCHIP00000001577.1 ENSCHIP00000009730.1	actinin alpha 4 [Source:HGNC SymbolAcc:HGNC:166],-,integrin subunit alpha L [Source:HGNC SymbolAcc:HGNC:6148]
map05016	Huntington's disease	0.732265969	0.908009801	3	130	56	3038	Over	ENSCHIP00000007866.1 ENSCHIP00000001597.1 ENSCHIP00000001858.1	NADH:ubiquinone oxidoreductase subunit AB1 [Source:HGNC SymbolAcc:HGNC:7694],-,-
map04216	Ferroptosis	0.110531899	0.844278539	2	31	56	3038	Over	ENSCHIP00000005392.1 ENSCHIP00000021342.1	-,autophagy related 5 [Source:HGNC SymbolAcc:HGNC:589]
map04213	Longevity regulating pathway - multiple species	0.147821508	0.844278539	2	37	56	3038	Over	ENSCHIP00000021342.1 ENSCHIP00000002789.1	autophagy related 5 [Source:HGNC SymbolAcc:HGNC:589],-
map04650	Natural killer cell mediated cytotoxicity	0.173931293	0.844278539	2	41	56	3038	Over	ENSCHIP00000009730.1 ENSCHIP00000018760.1	integrin subunit alpha L [Source:HGNC SymbolAcc:HGNC:6148],-
map04211	Longevity regulating pathway	0.207514767	0.844278539	2	46	56	3038	Over	ENSCHIP00000021342.1 ENSCHIP00000002789.1	autophagy related 5 [Source:HGNC SymbolAcc:HGNC:589],-
map03008	Ribosome biogenesis in eukaryotes	0.221151003	0.844278539	2	48	56	3038	Over	ENSCHIP00000001091.1 ENSCHIP00000006448.1	elongation factor like GTPase 1 [Source:HGNC SymbolAcc:HGNC:25789],spermatogenesis associated 5 [Source:HGNC SymbolAcc:HGNC:18119]
map01521	EGFR tyrosine kinase inhibitor resistance	0.241743249	0.844278539	2	51	56	3038	Over	ENSCHIP00000022460.1 ENSCHIP00000002789.1	AXL receptor tyrosine kinase [Source:HGNC SymbolAcc:HGNC:905],-
map04520	Adherens junction	0.241743249	0.844278539	2	51	56	3038	Over	ENSCHIP00000007863.1 ENSCHIP00000007255.1	actinin alpha 4 [Source:HGNC SymbolAcc:HGNC:166],protein tyrosine phosphatase, receptor type J [Source:HGNC SymbolAcc:HGNC:9673]
map00240	Pyrimidine metabolism	0.262432641	0.844278539	2	54	56	3038	Over	ENSCHIP00000008961.1 ENSCHIP00000004507.1	-,dCTP pyrophosphatase 1 [Source:HGNC SymbolAcc:HGNC:28777]
map04540	Gap junction	0.262432641	0.844278539	2	54	56	3038	Over	ENSCHIP00000001308.1 ENSCHIP00000026870.1	tubulin alpha 4a [Source:HGNC SymbolAcc:HGNC:12407],tubulin alpha 8 [Source:HGNC SymbolAcc:HGNC:12410]
map04390	Hippo signaling pathway	0.2693384	0.844278539	2	55	56	3038	Over	ENSCHIP00000028510.1 ENSCHIP00000027790.1	angiomotin [Source:HGNC SymbolAcc:HGNC:17810],membrane palmitoylated protein 5 [Source:HGNC SymbolAcc:HGNC:18669]
map04922	Glucagon signaling pathway	0.276244717	0.844278539	2	56	56	3038	Over	ENSCHIP00000014557.1 ENSCHIP00000027131.1	solute carrier family 2 member 1 [Source:HGNC SymbolAcc:HGNC:11005],CREB regulated transcription coactivator 2 [Source:HGNC SymbolAcc:HGNC:27301]
map05100	Bacterial invasion of epithelial cells	0.283149266	0.844278539	2	57	56	3038	Over	ENSCHIP00000023599.1 ENSCHIP00000009284.1	septin 11 [Source:HGNC SymbolAcc:HGNC:25589],engulfment and cell motility 2 [Source:HGNC SymbolAcc:HGNC:17233]
map01230	Biosynthesis of amino acids	0.290049802	0.844278539	2	58	56	3038	Over	ENSCHIP00000014908.1 ENSCHIP00000013144.1	Capra hircus argininosuccinate lyase (ASL), mRNA. [Source:RefSeq mRNAAcc:NM_001285706],-
map04066	HIF-1 signaling pathway	0.31756973	0.844278539	2	62	56	3038	Over	ENSCHIP00000014557.1 ENSCHIP00000002789.1	solute carrier family 2 member 1 [Source:HGNC SymbolAcc:HGNC:11005],-
map04670	Leukocyte transendothelial migration	0.37183032	0.844278539	2	70	56	3038	Over	ENSCHIP00000007863.1 ENSCHIP00000009730.1	actinin alpha 4 [Source:HGNC SymbolAcc:HGNC:166],integrin subunit alpha L [Source:HGNC SymbolAcc:HGNC:6148]
map04140	Autophagy - animal	0.662865136	0.908009801	2	82	56	3038	Over	ENSCHIP00000021342.1 ENSCHIP00000002789.1	autophagy related 5 [Source:HGNC SymbolAcc:HGNC:589],-
map04217	Necroptosis	0.662865136	0.908009801	2	82	56	3038	Over	ENSCHIP00000005392.1 ENSCHIP00000015429.1	-,poly(ADP-ribose) polymerase family member 4 [Source:HGNC SymbolAcc:HGNC:271]
map04910	Insulin signaling pathway	0.667376513	0.908009801	2	84	56	3038	Over	ENSCHIP00000019469.1 ENSCHIP00000002789.1	fatty acid synthase [Source:HGNC SymbolAcc:HGNC:3594],-
map04145	Phagosome	0.669683494	0.908009801	2	85	56	3038	Over	ENSCHIP00000001308.1 ENSCHIP00000026870.1	tubulin alpha 4a [Source:HGNC SymbolAcc:HGNC:12407],tubulin alpha 8 [Source:HGNC SymbolAcc:HGNC:12410]
map04015	Rap1 signaling pathway	0.691643623	0.908009801	2	94	56	3038	Over	ENSCHIP00000009730.1 ENSCHIP00000005882.1	integrin subunit alpha L [Source:HGNC SymbolAcc:HGNC:6148],protein kinase D3 [Source:HGNC SymbolAcc:HGNC:9408]
map05203	Viral carcinogenesis	0.714931893	0.908009801	2	103	56	3038	Over	ENSCHIP00000007863.1 ENSCHIP00000025217.1	actinin alpha 4 [Source:HGNC SymbolAcc:HGNC:166],mitotic arrest deficient 1 like 1 [Source:HGNC SymbolAcc:HGNC:6762]
map03010	Ribosome	0.717558097	0.908009801	2	104	56	3038	Over	ENSCHIP00000011774.1 ENSCHIP00000023330.1	-,mitochondrial ribosomal protein S5 [Source:HGNC SymbolAcc:HGNC:14498]
map00072	Synthesis and degradation of ketone bodies	0.138443698	0.844278539	1	8	56	3038	Over	ENSCHIP00000009193.1	-
map00910	Nitrogen metabolism	0.154366851	0.844278539	1	9	56	3038	Over	ENSCHIP00000020912.1	carbonic anhydrase 8 [Source:HGNC SymbolAcc:HGNC:1382]
map00061	Fatty acid biosynthesis	0.170000874	0.844278539	1	10	56	3038	Over	ENSCHIP00000019469.1	fatty acid synthase [Source:HGNC SymbolAcc:HGNC:3594]
map00220	Arginine biosynthesis	0.170000874	0.844278539	1	10	56	3038	Over	ENSCHIP00000014908.1	Capra hircus argininosuccinate lyase (ASL), mRNA. [Source:RefSeq mRNAAcc:NM_001285706]
map04080	Neuroactive ligand-receptor interaction	0.170000874	0.844278539	1	10	56	3038	Over	ENSCHIP00000016676.1	nuclear receptor subfamily 3 group C member 1 [Source:HGNC SymbolAcc:HGNC:7978]
map00730	Thiamine metabolism	0.185350924	0.844278539	1	11	56	3038	Over	ENSCHIP00000008983.1	nucleoside-triphosphatase, cancer-related [Source:HGNC SymbolAcc:HGNC:28204]
map00670	One carbon pool by folate	0.200422067	0.844278539	1	12	56	3038	Over	ENSCHIP00000019751.1	5-aminoimidazole-4-carboxamide ribonucleotide formyltransferase/IMP cyclohydrolase [Source:HGNC SymbolAcc:HGNC:794]
map00140	Steroid hormone biosynthesis	0.244011387	0.844278539	1	15	56	3038	Over	ENSCHIP00000009566.1	cytochrome P450 family 1 subfamily B member 1 [Source:HGNC SymbolAcc:HGNC:2597]
map03410	Base excision repair	0.244011387	0.844278539	1	15	56	3038	Over	ENSCHIP00000015429.1	poly(ADP-ribose) polymerase family member 4 [Source:HGNC SymbolAcc:HGNC:271]
map00983	Drug metabolism - other enzymes	0.258015807	0.844278539	1	16	56	3038	Over	ENSCHIP00000020872.1	carboxylesterase 2 [Source:HGNC SymbolAcc:HGNC:1864]
map00650	Butanoate metabolism	0.271765349	0.844278539	1	17	56	3038	Over	ENSCHIP00000009193.1	-
map04340	Hedgehog signaling pathway	0.271765349	0.844278539	1	17	56	3038	Over	ENSCHIP00000009117.1	casein kinase 1 gamma 2 [Source:HGNC SymbolAcc:HGNC:2455]
map04913	Ovarian steroidogenesis	0.271765349	0.844278539	1	17	56	3038	Over	ENSCHIP00000009566.1	cytochrome P450 family 1 subfamily B member 1 [Source:HGNC SymbolAcc:HGNC:2597]
map04978	Mineral absorption	0.271765349	0.844278539	1	17	56	3038	Over	ENSCHIP00000005392.1	-
map00760	Nicotinate and nicotinamide metabolism	0.285264568	0.844278539	1	18	56	3038	Over	ENSCHIP00000008961.1	-
map01523	Antifolate resistance	0.285264568	0.844278539	1	18	56	3038	Over	ENSCHIP00000019751.1	5-aminoimidazole-4-carboxamide ribonucleotide formyltransferase/IMP cyclohydrolase [Source:HGNC SymbolAcc:HGNC:794]
map05144	Malaria	0.285264568	0.844278539	1	18	56	3038	Over	ENSCHIP00000009730.1	integrin subunit alpha L [Source:HGNC SymbolAcc:HGNC:6148]
map04740	Olfactory transduction	0.29851794	0.844278539	1	19	56	3038	Over	ENSCHIP00000004035.1	neurocalcin delta [Source:HGNC SymbolAcc:HGNC:7655]
map04976	Bile secretion	0.311529863	0.844278539	1	20	56	3038	Over	ENSCHIP00000014557.1	solute carrier family 2 member 1 [Source:HGNC SymbolAcc:HGNC:11005]
map04136	Autophagy - other	0.324304657	0.844278539	1	21	56	3038	Over	ENSCHIP00000021342.1	autophagy related 5 [Source:HGNC SymbolAcc:HGNC:589]
map00250	Alanine, aspartate and glutamate metabolism	0.336846566	0.844278539	1	22	56	3038	Over	ENSCHIP00000014908.1	Capra hircus argininosuccinate lyase (ASL), mRNA. [Source:RefSeq mRNAAcc:NM_001285706]
map00380	Tryptophan metabolism	0.336846566	0.844278539	1	22	56	3038	Over	ENSCHIP00000009566.1	cytochrome P450 family 1 subfamily B member 1 [Source:HGNC SymbolAcc:HGNC:2597]
map03022	Basal transcription factors	0.34915976	0.844278539	1	23	56	3038	Over	ENSCHIP00000007817.1	TATA-box binding protein associated factor 5 [Source:HGNC SymbolAcc:HGNC:11539]
map05020	Prion diseases	0.34915976	0.844278539	1	23	56	3038	Over	ENSCHIP00000010975.1	-
map05150	Staphylococcus aureus infection	0.34915976	0.844278539	1	23	56	3038	Over	ENSCHIP00000009730.1	integrin subunit alpha L [Source:HGNC SymbolAcc:HGNC:6148]
map04911	Insulin secretion	0.361248335	0.844278539	1	24	56	3038	Over	ENSCHIP00000014557.1	solute carrier family 2 member 1 [Source:HGNC SymbolAcc:HGNC:11005]
map05323	Rheumatoid arthritis	0.373116315	0.844278539	1	25	56	3038	Over	ENSCHIP00000009730.1	integrin subunit alpha L [Source:HGNC SymbolAcc:HGNC:6148]
map00510	N-Glycan biosynthesis	0.396206237	0.844278539	1	27	56	3038	Over	ENSCHIP00000017513.1	defender against cell death 1 [Source:HGNC SymbolAcc:HGNC:2664]
map05416	Viral myocarditis	0.407435879	0.844278539	1	28	56	3038	Over	ENSCHIP00000009730.1	integrin subunit alpha L [Source:HGNC SymbolAcc:HGNC:6148]
map04350	TGF-beta signaling pathway	0.429283266	0.844278539	1	30	56	3038	Over	ENSCHIP00000002789.1	-
map00980	Metabolism of xenobiotics by cytochrome P450	0.439908312	0.844278539	1	31	56	3038	Over	ENSCHIP00000009566.1	cytochrome P450 family 1 subfamily B member 1 [Source:HGNC SymbolAcc:HGNC:2597]
map05204	Chemical carcinogenesis	0.439908312	0.844278539	1	31	56	3038	Over	ENSCHIP00000009566.1	cytochrome P450 family 1 subfamily B member 1 [Source:HGNC SymbolAcc:HGNC:2597]
map00330	Arginine and proline metabolism	0.450339018	0.844278539	1	32	56	3038	Over	ENSCHIP00000013144.1	-
map04622	RIG-I-like receptor signaling pathway	0.450339018	0.844278539	1	32	56	3038	Over	ENSCHIP00000021342.1	autophagy related 5 [Source:HGNC SymbolAcc:HGNC:589]
map04630	Jak-STAT signaling pathway	0.460578877	0.844278539	1	33	56	3038	Over	ENSCHIP00000028106.1	glial fibrillary acidic protein [Source:HGNC SymbolAcc:HGNC:4235]
map04925	Aldosterone synthesis and secretion	0.470631317	0.844278539	1	34	56	3038	Over	ENSCHIP00000005882.1	protein kinase D3 [Source:HGNC SymbolAcc:HGNC:9408]
map05134	Legionellosis	0.470631317	0.844278539	1	34	56	3038	Over	ENSCHIP00000007459.1	-
map05230	Central carbon metabolism in cancer	0.490187359	0.844278539	1	36	56	3038	Over	ENSCHIP00000014557.1	solute carrier family 2 member 1 [Source:HGNC SymbolAcc:HGNC:11005]
map00970	Aminoacyl-tRNA biosynthesis	0.499697522	0.844278539	1	37	56	3038	Over	ENSCHIP00000019436.1	cysteinyl-tRNA synthetase 2, mitochondrial [Source:HGNC SymbolAcc:HGNC:25695]
map05133	Pertussis	0.499697522	0.844278539	1	37	56	3038	Over	ENSCHIP00000026327.1	-
map05221	Acute myeloid leukemia	0.509033389	0.844278539	1	38	56	3038	Over	ENSCHIP00000002789.1	-
map01212	Fatty acid metabolism	0.518198099	0.844278539	1	39	56	3038	Over	ENSCHIP00000019469.1	fatty acid synthase [Source:HGNC SymbolAcc:HGNC:3594]
map05211	Renal cell carcinoma	0.518198099	0.844278539	1	39	56	3038	Over	ENSCHIP00000014557.1	solute carrier family 2 member 1 [Source:HGNC SymbolAcc:HGNC:11005]
map04914	Progesterone-mediated oocyte maturation	0.527194734	0.844278539	1	40	56	3038	Over	ENSCHIP00000025217.1	mitotic arrest deficient 1 like 1 [Source:HGNC SymbolAcc:HGNC:6762]
map04920	Adipocytokine signaling pathway	0.527194734	0.844278539	1	40	56	3038	Over	ENSCHIP00000014557.1	solute carrier family 2 member 1 [Source:HGNC SymbolAcc:HGNC:11005]
map05414	Dilated cardiomyopathy (DCM)	0.527194734	0.844278539	1	40	56	3038	Over	ENSCHIP00000027303.1	calcium voltage-gated channel auxiliary subunit alpha2delta 1 [Source:HGNC SymbolAcc:HGNC:1399]
map03320	PPAR signaling pathway	0.53602632	0.844278539	1	41	56	3038	Over	ENSCHIP00000032560.1	solute carrier family 27 member 4 [Source:HGNC SymbolAcc:HGNC:10998]
map05322	Systemic lupus erythematosus	0.53602632	0.844278539	1	41	56	3038	Over	ENSCHIP00000007863.1	actinin alpha 4 [Source:HGNC SymbolAcc:HGNC:166]
map05412	Arrhythmogenic right ventricular cardiomyopathy (ARVC)	0.53602632	0.844278539	1	41	56	3038	Over	ENSCHIP00000027303.1	calcium voltage-gated channel auxiliary subunit alpha2delta 1 [Source:HGNC SymbolAcc:HGNC:1399]
map00280	Valine, leucine and isoleucine degradation	0.544695831	0.844278539	1	42	56	3038	Over	ENSCHIP00000009193.1	-
map05410	Hypertrophic cardiomyopathy (HCM)	0.544695831	0.844278539	1	42	56	3038	Over	ENSCHIP00000027303.1	calcium voltage-gated channel auxiliary subunit alpha2delta 1 [Source:HGNC SymbolAcc:HGNC:1399]
map04137	Mitophagy - animal	0.55320619	0.84688355	1	43	56	3038	Over	ENSCHIP00000021342.1	autophagy related 5 [Source:HGNC SymbolAcc:HGNC:589]
map05212	Pancreatic cancer	0.561560264	0.849188692	1	44	56	3038	Over	ENSCHIP00000002789.1	-
map04012	ErbB signaling pathway	0.585712724	0.855700003	1	47	56	3038	Over	ENSCHIP00000002789.1	-
map01522	Endocrine resistance	0.593469357	0.855700003	1	48	56	3038	Over	ENSCHIP00000002789.1	-
map04514	Cell adhesion molecules (CAMs)	0.593469357	0.855700003	1	48	56	3038	Over	ENSCHIP00000009730.1	integrin subunit alpha L [Source:HGNC SymbolAcc:HGNC:6148]
map05231	Choline metabolism in cancer	0.593469357	0.855700003	1	48	56	3038	Over	ENSCHIP00000002789.1	-
map05224	Breast cancer	0.601083309	0.85671644	1	49	56	3038	Over	ENSCHIP00000002789.1	-
